# Supplementary material for: Nutritional Quality, Antioxidant, Microstructural and Sensory Properties of Spontaneously Fermented Gluten-Free Finger Millet Biscuits
Source: Foods. 2022 Apr 27;11(9):1265. doi: 10.3390/foods11091265 (PMC9105919; doi:10.3390/foods11091265)
Supplement: Supplementary file 1 [file foods-11-01265-s001.zip]

Archive with 1 entries (1 files):
- foods-1632327-supplementary.pdf
